# Supplementary material for: Electrical Behavior of Combinatorial Thin-Film ZrxTa1−xOy
Source: Nanomaterials (Basel). 2025 May 14;15(10):732. doi: 10.3390/nano15100732 (PMC12114200; doi:10.3390/nano15100732)
Supplement: Supplementary file 1 [file nanomaterials-15-00732-s001.zip]

Archive with 1 entries (1 files):
- nanomaterials-3607334-supplementary.pdf
